# Supplementary material for: Internal and external normalization of nascent RNA sequencing run-on experiments
Source: BMC Bioinformatics. 2024 Jan 12;25:19. doi: 10.1186/s12859-023-05607-3 (PMC10785432; doi:10.1186/s12859-023-05607-3)
Supplement: Supplementary file 2 — Additional file 2. Contains a comma delimited table of the samples and papers that were used for analysis in this study, along with metadata on cell type and whether all analysis steps could be successfully completed on those samples. [file 12859_2023_5607_MOESM2_ESM.csv]

Sample ID	Experiment	Celltype	Spike-In Type	Pipeline Success?
SRR11024629	Aoi2020nelf	DLD1 Flp-In	D. melanogaster	TRUE
SRR11024631	Aoi2020nelf	DLD1 Flp-In	D. melanogaster	TRUE
SRR11024632	Aoi2020nelf	DLD1 Flp-In	D. melanogaster	TRUE
SRR11024633	Aoi2020nelf	DLD1 Flp-In	D. melanogaster	TRUE
SRR11024606	Aoi2020nelf	DLD1 Flp-In	D. melanogaster	TRUE
SRR11024607	Aoi2020nelf	DLD1 Flp-In	D. melanogaster	TRUE
SRR11024608	Aoi2020nelf	DLD1 Flp-In	D. melanogaster	TRUE
SRR11024609	Aoi2020nelf	DLD1 Flp-In	D. melanogaster	TRUE
SRR11024610	Aoi2020nelf	DLD1 Flp-In	D. melanogaster	TRUE
SRR11024611	Aoi2020nelf	DLD1 Flp-In	D. melanogaster	TRUE
SRR11024612	Aoi2020nelf	DLD1 Flp-In	D. melanogaster	TRUE
SRR11024613	Aoi2020nelf	DLD1 Flp-In	D. melanogaster	TRUE
SRR11024614	Aoi2020nelf	DLD1 Flp-In	D. melanogaster	TRUE
SRR11024615	Aoi2020nelf	DLD1 Flp-In	D. melanogaster	TRUE
SRR11024616	Aoi2020nelf	DLD1 Flp-In	D. melanogaster	TRUE
SRR11024617	Aoi2020nelf	DLD1 Flp-In	D. melanogaster	TRUE
SRR11024618	Aoi2020nelf	DLD1 Flp-In	D. melanogaster	TRUE
SRR11024619	Aoi2020nelf	DLD1 Flp-In	D. melanogaster	TRUE
SRR11024620	Aoi2020nelf	DLD1 Flp-In	D. melanogaster	TRUE
SRR11024621	Aoi2020nelf	DLD1 Flp-In	D. melanogaster	TRUE
SRR11024622	Aoi2020nelf	DLD1 Flp-In	D. melanogaster	TRUE
SRR11024623	Aoi2020nelf	DLD1 Flp-In	D. melanogaster	TRUE
SRR11024624	Aoi2020nelf	DLD1 Flp-In	D. melanogaster	TRUE
SRR11024625	Aoi2020nelf	DLD1 Flp-In	D. melanogaster	TRUE
SRR11024626	Aoi2020nelf	DLD1 Flp-In	D. melanogaster	TRUE
SRR11024627	Aoi2020nelf	DLD1 Flp-In	D. melanogaster	TRUE
SRR11024628	Aoi2020nelf	DLD1 Flp-In	D. melanogaster	TRUE
SRR10906603	Barbieri2020rapid	THP1	D. melanogaster	TRUE
SRR10906604	Barbieri2020rapid	THP1	D. melanogaster	TRUE
SRR10906605	Barbieri2020rapid	THP1	D. melanogaster	TRUE
SRR10906606	Barbieri2020rapid	THP1	D. melanogaster	TRUE
SRR10915520	Barbieri2020rapid	HeLa	D. melanogaster	TRUE
SRR10915521	Barbieri2020rapid	HeLa	D. melanogaster	TRUE
SRR10915522	Barbieri2020rapid	HeLa	D. melanogaster	TRUE
SRR10915523	Barbieri2020rapid	HeLa	D. melanogaster	TRUE
SRR10915524	Barbieri2020rapid	HeLa	D. melanogaster	TRUE
SRR10915525	Barbieri2020rapid	HeLa	D. melanogaster	TRUE
SRR10915526	Barbieri2020rapid	HeLa	D. melanogaster	TRUE
SRR10915527	Barbieri2020rapid	HeLa	D. melanogaster	TRUE
SRR10915528	Barbieri2020rapid	HeLa	D. melanogaster	TRUE
SRR10915533	Barbieri2020rapid	THP1	D. melanogaster	TRUE
SRR12634522	Barbieri2020rapid	THP1	D. melanogaster	TRUE
SRR12634523	Barbieri2020rapid	THP1	D. melanogaster	TRUE
SRR12634524	Barbieri2020rapid	THP1	D. melanogaster	TRUE
SRR12634525	Barbieri2020rapid	THP1	D. melanogaster	TRUE
SRR12634526	Barbieri2020rapid	iPSC	D. melanogaster	TRUE
SRR12634527	Barbieri2020rapid	iPSC	D. melanogaster	TRUE
SRR12634528	Barbieri2020rapid	iPSC	D. melanogaster	TRUE
SRR12634529	Barbieri2020rapid	iPSC	D. melanogaster	TRUE
SRR12634530	Barbieri2020rapid	HeLa	D. melanogaster	TRUE
SRR12650990	Barbieri2020rapid	iPSC	D. melanogaster	TRUE
SRR6216708	Birkenheuer2018herpes	HEp2	D. melanogaster	TRUE
SRR6216709	Birkenheuer2018herpes	HEp2	D. melanogaster	TRUE
SRR6216710	Birkenheuer2018herpes	HEp2	D. melanogaster	TRUE
SRR6216711	Birkenheuer2018herpes	HEp2	D. melanogaster	TRUE
SRR6216712	Birkenheuer2018herpes	HEp2	D. melanogaster	TRUE
SRR6216713	Birkenheuer2018herpes	HEp2	D. melanogaster	TRUE
SRR10502417	Birkenheuer2020rna	HEp2	D. melanogaster	TRUE
SRR10502418	Birkenheuer2020rna	HEp2	D. melanogaster	TRUE
SRR10502419	Birkenheuer2020rna	HEp2	D. melanogaster	TRUE
SRR10502420	Birkenheuer2020rna	HEp2	D. melanogaster	TRUE
SRR10502421	Birkenheuer2020rna	HEp2	D. melanogaster	TRUE
SRR10502422	Birkenheuer2020rna	HEp2	D. melanogaster	TRUE
SRR8957130	Birkenheuer2020rna	HEp2	D. melanogaster	TRUE
SRR8957131	Birkenheuer2020rna	HEp2	D. melanogaster	TRUE
SRR8957132	Birkenheuer2020rna	HEp2	D. melanogaster	TRUE
SRR8957133	Birkenheuer2020rna	HEp2	D. melanogaster	TRUE
SRR8957134	Birkenheuer2020rna	HEp2	D. melanogaster	TRUE
SRR8957135	Birkenheuer2020rna	HEp2	D. melanogaster	TRUE
SRR8957136	Birkenheuer2020rna	HEp2	D. melanogaster	TRUE
SRR8957137	Birkenheuer2020rna	HEp2	D. melanogaster	TRUE
SRR8957138	Birkenheuer2020rna	HEp2	D. melanogaster	TRUE
SRR8957139	Birkenheuer2020rna	HEp2	D. melanogaster	TRUE
SRR8957140	Birkenheuer2020rna	HEp2	D. melanogaster	TRUE
SRR8957141	Birkenheuer2020rna	HEp2	D. melanogaster	TRUE
SRR8957142	Birkenheuer2020rna	HEp2	D. melanogaster	TRUE
SRR8957143	Birkenheuer2020rna	HEp2	D. melanogaster	TRUE
SRR5364303	Dukler2017nascent	K562	D. melanogaster	TRUE
SRR5364304	Dukler2017nascent	K562	D. melanogaster	TRUE
SRR5364305	Dukler2017nascent	K562	D. melanogaster	TRUE
SRR5364306	Dukler2017nascent	K562	D. melanogaster	TRUE
SRR5364307	Dukler2017nascent	K562	D. melanogaster	TRUE
SRR5364308	Dukler2017nascent	K562	D. melanogaster	TRUE
SRR5364309	Dukler2017nascent	K562	D. melanogaster	TRUE
SRR5364310	Dukler2017nascent	K562	D. melanogaster	TRUE
SRR5364311	Dukler2017nascent	K562	D. melanogaster	TRUE
SRR5364312	Dukler2017nascent	K562	D. melanogaster	TRUE
SRR5364313	Dukler2017nascent	K562	D. melanogaster	TRUE
SRR5364314	Dukler2017nascent	K562	D. melanogaster	TRUE
SRR10582180	Fan2020drb	MV4-11	D. melanogaster	TRUE
SRR10582181	Fan2020drb	MV4-11	D. melanogaster	TRUE
SRR10582182	Fan2020drb	MV4-11	D. melanogaster	TRUE
SRR10582183	Fan2020drb	MV4-11	D. melanogaster	TRUE
SRR10582184	Fan2020drb	MV4-11	D. melanogaster	TRUE
SRR10582185	Fan2020drb	MV4-11	D. melanogaster	TRUE
SRR10582186	Fan2020drb	MV4-11	D. melanogaster	TRUE
SRR10582187	Fan2020drb	MV4-11	D. melanogaster	TRUE
SRR10582188	Fan2020drb	MV4-11	D. melanogaster	TRUE
SRR10582189	Fan2020drb	MV4-11	D. melanogaster	TRUE
SRR10582190	Fan2020drb	MV4-11	D. melanogaster	TRUE
SRR10354624	Jaeger2020selective	KBM7	D. melanogaster	TRUE
SRR10354625	Jaeger2020selective	KBM7	D. melanogaster	TRUE
SRR10354626	Jaeger2020selective	KBM7	D. melanogaster	TRUE
SRR10354627	Jaeger2020selective	KBM7	D. melanogaster	TRUE
SRZ10354600	Jaeger2020selective	KBM7	D. melanogaster	TRUE
SRZ10354602	Jaeger2020selective	KBM7	D. melanogaster	TRUE
SRZ10354604	Jaeger2020selective	KBM7	D. melanogaster	TRUE
SRZ10354606	Jaeger2020selective	KBM7	D. melanogaster	TRUE
SRZ10354608	Jaeger2020selective	KBM7	D. melanogaster	TRUE
SRZ10354610	Jaeger2020selective	KBM7	D. melanogaster	TRUE
SRZ10354612	Jaeger2020selective	KBM7	D. melanogaster	TRUE
SRZ10354614	Jaeger2020selective	KBM7	D. melanogaster	TRUE
SRZ10354616	Jaeger2020selective	KBM7	D. melanogaster	TRUE
SRZ10354618	Jaeger2020selective	KBM7	D. melanogaster	TRUE
SRZ10354620	Jaeger2020selective	KBM7	D. melanogaster	TRUE
SRZ10354622	Jaeger2020selective	KBM7	D. melanogaster	TRUE
SRR8111714	Leroy2019ledgf	myoblast	D. melanogaster	TRUE
SRR8111715	Leroy2019ledgf	myoblast	D. melanogaster	TRUE
SRR8111716	Leroy2019ledgf	myoblast	D. melanogaster	TRUE
SRR8111717	Leroy2019ledgf	myoblast	D. melanogaster	TRUE
SRR8111718	Leroy2019ledgf	myoblast	D. melanogaster	TRUE
SRR11785044	Liu2021transcription	CD34+ erythroblast	D. melanogaster	TRUE
SRR11785045	Liu2021transcription	CD34+ erythroblast	D. melanogaster	TRUE
SRR11785046	Liu2021transcription	CD34+ erythroblast	D. melanogaster	TRUE
SRR11785047	Liu2021transcription	CD34+ erythroblast	D. melanogaster	TRUE
SRR11785048	Liu2021transcription	CD34+ erythroblast	D. melanogaster	TRUE
SRR11785049	Liu2021transcription	CD34+ erythroblast	D. melanogaster	TRUE
SRR11785050	Liu2021transcription	CD34+ erythroblast	D. melanogaster	TRUE
SRR11785051	Liu2021transcription	CD34+ erythroblast	D. melanogaster	TRUE
SRZ6290507	Rao2017cohesin	HCT116	D. melanogaster	TRUE
SRZ6290511	Rao2017cohesin	HCT116	D. melanogaster	TRUE
SRZ6290515	Rao2017cohesin	HCT116	D. melanogaster	TRUE
SRZ6290519	Rao2017cohesin	HCT116	D. melanogaster	TRUE
SRZ6290523	Rao2017cohesin	HCT116	D. melanogaster	TRUE
SRZ6290527	Rao2017cohesin	HCT116	D. melanogaster	TRUE
SRZ6290539	Rao2017cohesin	HCT116	D. melanogaster	TRUE
SRZ6290543	Rao2017cohesin	HCT116	D. melanogaster	TRUE
SRZ6290547	Rao2017cohesin	HCT116	D. melanogaster	TRUE
SRZ6290551	Rao2017cohesin	HCT116	D. melanogaster	TRUE
SRZ6290555	Rao2017cohesin	HCT116	D. melanogaster	TRUE
SRZ6290559	Rao2017cohesin	HCT116	D. melanogaster	TRUE
SRR8706163	Santoriello2020rna	A375	D. melanogaster	TRUE
SRR8706164	Santoriello2020rna	A375	D. melanogaster	TRUE
SRR8706165	Santoriello2020rna	A375	D. melanogaster	TRUE
SRR8706166	Santoriello2020rna	A375	D. melanogaster	TRUE
SRR8706167	Santoriello2020rna	A375	D. melanogaster	TRUE
SRR8706168	Santoriello2020rna	A375	D. melanogaster	TRUE
SRR8706169	Santoriello2020rna	A375	D. melanogaster	TRUE
SRR8706170	Santoriello2020rna	A375	D. melanogaster	TRUE
SRR8706171	Santoriello2020rna	A375	D. melanogaster	TRUE
SRR8234171	Sendinc2019pcif1	MEL624	D. melanogaster	TRUE
SRR8234172	Sendinc2019pcif1	MEL624	D. melanogaster	TRUE
SRR8234173	Sendinc2019pcif1	MEL624	D. melanogaster	TRUE
SRR8234174	Sendinc2019pcif1	MEL624	D. melanogaster	TRUE
SRR8234175	Sendinc2019pcif1	MEL624	D. melanogaster	TRUE
SRR8234176	Sendinc2019pcif1	MEL624	D. melanogaster	TRUE
SRR8234177	Sendinc2019pcif1	MEL624	D. melanogaster	TRUE
SRR8234178	Sendinc2019pcif1	MEL624	D. melanogaster	TRUE
SRR8234179	Sendinc2019pcif1	MEL624	D. melanogaster	TRUE
SRR7988484	Takahashi2020role	HEK293T	D. melanogaster	TRUE
SRR7988486	Takahashi2020role	HEK293T	D. melanogaster	TRUE
SRR7988488	Takahashi2020role	HEK293T	D. melanogaster	TRUE
SRR7988490	Takahashi2020role	HEK293T	D. melanogaster	TRUE
SRR8669162	Vihervaara2021stress	K562	D. melanogaster	TRUE
SRR8669163	Vihervaara2021stress	K562	D. melanogaster	TRUE
SRR8669164	Vihervaara2021stress	K562	D. melanogaster	TRUE
SRR8669165	Vihervaara2021stress	K562	D. melanogaster	TRUE
SRR8669166	Vihervaara2021stress	K562	D. melanogaster	TRUE
SRR8669167	Vihervaara2021stress	K562	D. melanogaster	TRUE
SRR8669168	Vihervaara2021stress	K562	D. melanogaster	TRUE
SRR8669169	Vihervaara2021stress	K562	D. melanogaster	TRUE
SRR8669170	Vihervaara2021stress	K562	D. melanogaster	TRUE
SRR8669171	Vihervaara2021stress	K562	D. melanogaster	TRUE
SRR8669172	Vihervaara2021stress	K562	D. melanogaster	TRUE
SRR8669173	Vihervaara2021stress	K562	D. melanogaster	TRUE
SRR8669174	Vihervaara2021stress	K562	D. melanogaster	TRUE
SRR8669175	Vihervaara2021stress	K562	D. melanogaster	TRUE
SRR8669176	Vihervaara2021stress	K562	D. melanogaster	TRUE
SRR8669177	Vihervaara2021stress	K562	D. melanogaster	TRUE
